# Supplementary material for: Selenium Content in Staple Crops and Drinking Water and Associated Health Risk Assessment: A Case Study of a Selenium-Rich Region in Southern Shaanxi, China
Source: Foods. 2025 Dec 22;15(1):31. doi: 10.3390/foods15010031 (PMC12785991; doi:10.3390/foods15010031)
Supplement: Supplementary file 1 [file foods-15-00031-s001.zip]

Archive with 1 entries (1 files):
- foods-4016351-supplementary.pdf
